# Supplementary material for: Significance of molecular classification of ependymomas: C11orf95-RELA fusion-negative supratentorial ependymomas are a heterogeneous group of tumors
Source: Acta Neuropathol Commun. 2018 Dec 4;6:134. doi: 10.1186/s40478-018-0630-1 (PMC6278135; doi:10.1186/s40478-018-0630-1)
Supplement: Supplementary file 1 — Table S1. Primer sequences and pyrosequencing assays (XLSX 14 kb) [file 40478_2018_630_MOESM1_ESM.xlsx]

## Sheet: Sheet1
Supplementary Table S1: Primer sequences and pyrosequencing assays
Gene symbol	Application	Sequence
C11orf95-RELA fusions	RT-PCR (for FUS1, FUS4)
	Forward primer (P472)	GGAGTACCTGATGGACTTCAAC
	Reverse primer (P473)	GGGTCTTGGTGGTATCTGTG
	RT-PCR (for FUS2, FUS3)
	Forward primer (P490)	CGAGTGTCTCATGGACTATGAC
	Reverse primer (P491)	TGGGCTGCTCAATGATCTC
	RT-PCR (for FUS8)
	Forward primer (P816)	AGGAAGTCATCAGCAACAGC
	Reverse primer (P817)	TTCTCCTCAATCCGGTGACG
TERT	Pyrosequencing for methylation analysis_R1
	Forward primer (P195)	ATGATGTGGAGGTTTTGGGAATAG
	Reverse primer (P196)	CCCAACCTAAAAACAACCCTAAAT
	Sequence primer (P197)	GGAGGTTTTGGGAATAGGTG
	Sequence to analyze	YGTGYGGYGATTTTTTGGTYGTTGGTTTGATTYGGA
	Dispensation order	GTCGTAGTCAGTCGATTAGTCGTGTGTATCG
	Pyrosequencing for methylation analysis_R2
	Forward primer (P218)	GGGTTATTTTATAGTTTAGGT
	Reverse primer (P219)	AATCCCCAATCCCTC
	Sequence primer (P189)	GTTAGGTAGGGTTTTTAGTGG
	Sequence to analyze	ATTYGYGGGTATAGAYGTTTAGGATYGYGTTTTTTAYGTGGYGGAGGGATTGGGGATTYGGGTA
	Dispensation order	TATCAGTCGTCATAGTATCGTAGTATCAGTCGTTGATCGTAGTCGAGATGGTATCGT
	Pyrosequencing for methylation analysis_R3
	Forward primer (P216)	GGGGTTAGGGTTTTTTA
	Reverse primer (P215)	CCTTCACCTTCCAACTC
	Sequence primer (P588)	GGGGTAGAGGAAAGGAAG
	Sequence to analyze	GGGAGGGGTTGGGAGGGTTYGGAGGGGGTTGGGTYGGGGATTYGGGAGGGGTYGGGA
	Dispensation order	AGAGGTGATGTCGAGGTAGTCGGTATCGAGGTCG
	Sanger sequecing
	Forward primer (P322)	GTAAAACGACGGCCAGCAGGAAACAGCTATGACCCAGCTCCGCCTCCTCCG
	Reverse primer (P293)	GCTGCCTGAAACTCGCGCC
	qPCR
	Forward primer (P570)	AACCCCAGAACACGTACTG
	Reverse primer (P571)	GGAGGTCTGTCAAGGTAGAG
IDH1	Pyrosequecing for mutation analysis
	Forward primer (P6041)	CAAAAATATCCCCCGGCTTG
	Reverse primer (P6042)	bio-CAACATGACTTACTTGATCCCC
	Sequence primer (P125)	ACCTATCATCATAGGT
	Sequence to analyze	CDTCATGCTTAT
	Dispensation order	GATCATGTCATG
IDH2	Pyrosequecing for mutation analysis
	Forward primer (PC6099)	ACATCCCACGCCTAGTCCC
	Reverse primer (PC6100)	bio-TCTCCACCCTGGCCTACCTG
	Sequence primer (P126)	CCCATCACCATTGGC
	Sequence to analyze	ANGCACGCCCAT
	Dispensation order	GTACTGTCACGC
BRAF V600E	Pyrosequecing for mutation analysis
	Forward primer (PC4667)	CTCTTCATAATGCTTGCTCTG
	Reverse primer (P248)	bio-TAGTAACTCAGCAGCATCTCAG
	Sequence primer (P249)	GGTGATTTTGGTCTAGCTAC
	Sequence to analyze	A/TGT/AGAAATCTCGATGGAGTGGGTCCCA
	Dispensation order	GATCGATGATC
H3F3A K27M & G34R	Pyrosequecing for mutation analysis
	Forward primer (P526)	CATGGCTCGTACAAAGCAGA
	Reverse primer (P527)	bio-CAAGAGAGACTTTGTCCCATTTTT
	Sequence primer (P247)	GGCTACAAAAGCCGCTCGC
	Sequence to analyze	ANGAGTGCGCCCTCTACTGGANGGGTG
	Dispensation order	GACTGAGTGCGCTCTACTCGACTGGT
HIST1H3B	Pyrosequecing for mutation analysis
	Forward primer (P632)	AGACAGCTCGGAAATCCAC
	Reverse primer (P633)	bio-ACGGTGAGGCTTTTTCACG
	Sequence primer (P634)	GCTGGCTACCAAGGCTGCTCGC
	Sequence to analyze	ANGAGCGCGCCGGCTACCGGCGGCGTG
	Dispensation order	GACTGAGCGC
FGFR1	Pyrosequecing for mutation analysis (N546)
	Forward primer (P594)	GTCAGACCTGATCTCAGAAATG
	Reverse primer (P595)	bio-ATACCCCAGCTCAGATCTTC
	Sequence primer (P508)	AAGCATAAGAATATCATCAA
	Sequence to analyze	NCTGCTGGGGGCCTGCACGCAGGATGG
	Dispensation order	AGTCTGCTGGC
	Pyrosequecing for mutation analysis (N656)
	Forward primer (P591)	AGGAATGTCCTGGTGACAG
	Reverse primer (P592)	bio-TTGCTTCTCAGATGAAACCAC
	Sequence primer (P593)	TCACCACATCGACTACTATAAA
	Sequence to analyze	NAGACANCCAACGTGAGTG
	Dispensation order	CGTAGAGCAGTCACG
EZH2	qPCR
	Forward primer (P563)	AAATCAGAGTACATGCGACTG
	Reverse primer (P564)	ATCCTTCGCTGTTTCCATTC
H6PD	qPCR
	Forward primer (P114)	GATCCTGCCTTTCCGAGAC
	Reverse primer (P115)	GACCTCCGTCAGATGGTTC
CRIP1	Pyrosequencing for methylation analysis
	Forward primer (P1075)	AGGGTTTAAGTTTTGGGTTTAG
	Reverse primer (P610)	bio-TACACCTCCTTATTACAC
	Sequence primer (P611)	AGTTTTGGGTTTAGAGG
	Sequence to analyze	GYGGGGYGYGAAGGGG
	Dispensation order	AGTCGGTCGTCGA
LBX2	Pyrosequencing for methylation analysis
	Forward primer (P783)	TTGGGGAGGTGGATAAGG
	Reverse primer (P784)	bio-TTACTCCCTAAACTCCCAC
	Sequence primer (P776)	GGTGGATAAGGATAATTTTAG
	Sequence to analyze	YGAAGAGTTTGTTTTTTTTTTTTTTATTTTTAGGAAAYGTTYG
	Dispensation order	GTCGAGAGTGTTATTAGTATCAGTC
DRD4	Pyrosequencing for methylation analysis
	Forward primer (P782)	TGAGTAAAATTTTAAGATGAG
	Reverse primer (P706)	bio-AAAAATCCCTCCCCTC
	Sequence primer (P700)	AAGATGAGTAAATATTGGG
	Sequence to analyze	TTTAYGGTGGAGYGTYGYGG
	Dispensation order	GTGATCGTGATGTCAGTCAGTC
EP300-BCORL1 fusion	RT-PCR
	Forward primer (P820)	TACAGTCTGGGATGCCAAG
	Reverse primer (P821)	TCTTTTCCTGAATCTGAAGCC
FOXO1-STK24 fusion	RT-PCR
	Forward primer (P822)	ACCTCATCACCAAGGCCATC
	Reverse primer (P823)	CCGAATGGAGATAATCGAGTCC
BCOR	PCR for tandem duplication
	Forward primer (P827)	TGCAGAGGCAGAATTTTATCG
	Reverse primer (P829)	ATGGTGGGTCCAGCTTG
KIAA1549-BRAF fusions	RT-PCR
	Forward primer (PC4644)	GTTCCAAATGATCCAGATCCAATTC
	Reverse primer (PC4645)	CGGAAACACCAGGTCAACGG
