# Supplementary material for: Significance of molecular classification of ependymomas: C11orf95-RELA fusion-negative supratentorial ependymomas are a heterogeneous group of tumors
Source: Acta Neuropathol Commun. 2018 Dec 4;6:134. doi: 10.1186/s40478-018-0630-1 (PMC6278135; doi:10.1186/s40478-018-0630-1)
Supplement: Supplementary file 2 — Table S2. Candidate probes in screening set for pyrosequencing assay (XLSX 11 kb) [file 40478_2018_630_MOESM2_ESM.xlsx]

## Sheet: Sheet1
Supplementary Table S2: Candidate probes in screening set for pyrosequencing assay
TargetID	average in PFA	average in PFB	Strand	UCSC_ RefGene_Name	UCSC_ RefGene_Group	UCSC_CpG_Islands_Name	Relation_to_ UCSC_CpG_Island
cg03270710	0.686202	0.137047	R	LBX2;LOC151534	Body;TSS200	chr2:74729399-74731166	Island
cg06332859	0.508609	0.0143634	F	CXCR4	TSS1500	chr2:136876711-136877051	N_Shore
cg10686304	0.520476	0.143952	R			chr8:22560949-22561271	Island
cg23501406	0.591091	0.0810579	F	DRD4	TSS1500	chr11:636906-640628	Island
cg15861585	0.674996	0.0809218	F	DRD4	TSS1500	chr11:636906-640628	Island
cg20931042	0.540286	0.0460764	R	DRD4	TSS200	chr11:636906-640628	Island
cg06825142	0.555105	0.0216836	R	DRD4	TSS200	chr11:636906-640628	Island
cg21695485	0.542549	0.0949666	F	RHOD	TSS200	chr11:66824118-66824621	Island
cg04420309	0.568662	0.0946123	R	RHOD	1stExon	chr11:66824118-66824621	Island
cg22861279	0.57169	0.0583637	R	CRIP1	TSS200	chr14:105952603-105954296	Island
cg23703963	0.669342	0.0873509	R	CRIP1;CRIP1	1stExon;5'UTR	chr14:105952603-105954296	Island
cg04411625	0.682017	0.056457	R	CRIP1	5'UTR	chr14:105952603-105954296	Island
cg26014634	0.611769	0.106119	R			chr17:70112824-70114271	Island
cg16118438	0.581388	0.0770474	R			chr17:71897970-71898420	Island
