# Supplementary material for: Significance of molecular classification of ependymomas: C11orf95-RELA fusion-negative supratentorial ependymomas are a heterogeneous group of tumors
Source: Acta Neuropathol Commun. 2018 Dec 4;6:134. doi: 10.1186/s40478-018-0630-1 (PMC6278135; doi:10.1186/s40478-018-0630-1)
Supplement: Supplementary file 3 — Table S3. List of cases (XLSX 66 kb) [file 40478_2018_630_MOESM3_ESM.xlsx]

## Sheet: JPMNG
Supplementary Table 3a List of cases (JPMNG cohort)
Sample number	Location, ST=supratentorial, PF=posterior fossa, SP=spinal	Age at onset	Sex	Race, 1=Asian 0=others	ST location 1= frontal, 2=temporal, 3=parietal, 4=occipital, 0=others, na=not applicable	ST location 1=cortical, 0=non-cortical, na=not applicable	ST tumor shape, 1=cystic, 0=solid, na=not applicable	PF location 1=lateral type, 0=medial type,na=not applicable	Local diagnosis G2=grade2, G3=grade3,	Consensus diagnosis	Integrated diagnosis	DKFZ classifier result	Confidence (Calibrated score) of DKFZ classifier	WHO grading in ependymal tumors	Dissemination at oset, positve=1, negative=0,	Resection rate of primary tumors including seco look surgery, GTR=1, STR or biopsy=0	Tumor specimen, primary=0, recurrent=1	Radiation field and dose (Gy) at primary treatment CSI=craniospinal irradiation, AHF=accelerated hyperfractionation, IMRT=intensity-modulated radiation therapy	Chemotherapy at primary treatment, done=1, not done=0	Reccurence, 1=negative, 0=positive	Reccurence pattern 1:local 2:distant 3:both	Progression-free period (month)	Prognosis 1：alive 0：death	Observation period (month)	Clinical data remarks	EZH2_mRNA expression level (normalization by expression of normal brain)	TERT_mRNA expression level (normalization by expression of normal brain)	methylation level _TERT R1 region(%)	methylation level _TERT R2 region(%)	methylation level _TERT R3 region(%)	TERT mutation	IDH1 mutation	IDH2 mutation	BRAF mutation	H3F3A mutation	HIST1H3B mutation	FGFR1 mutation	C11orf95RELA _RTPCR Type1 (FUS1,4)	C11orf95RELA _RTPCR Type2 (FUS2,3)	RELA_FISH	YAP1_FISH	RNA sequencing result	BCOR tandem duplication	KIAA1549-BRAF _RTPCR	The primary cohort for selecting probes for PF EPN molecular diagnosis 1: Yes 0: No	Assignment in validation by pyrosequencing	CRIP1 methylation (%)	LBX2 methylation (%)	DRD4 methylation (%)
EP001	ST	5	M	1	1	0	0	na	anaplastic ependymoma (G3)	high grade malignant tumor	High grade malignant tumor	control tissue, hemispheric cortex	0.96		0	1		CSI 18+local 50	1	0	2	10	0	15							wt	wt	wt	wt	wt	wt	wt	-	-				-		0
EP002	ST	24	F	1	2	0	1	na	anaplastic ependymoma (G3)	anaplastic ependymoma (G3)	RELA-ST	ependymoma, RELA fusion	0.99	3	0	1	0	local 54.9	1	1	-	35	1	35		6.18609	1832.53	72.6	28.2857	0	wt							+(FUS1)	+(FUS2)	+		C11orf95-RELA	-		0
EP003	ST	72	M	1	4	0	0	na	anaplastic ependymoma (G3)	anaplastic ependymoma (G3)	ST with EP300-BCORL1 fusion (BCOR TD (-))	CNS high grade neuroepithelial tumor with BCOR alteration	0.44	3	0	0	0	local 40	1	0	1	24	1	33		23.5872	595.726	77.4	16.1429	0	wt	wt	wt	wt	wt	wt	wt	-	-	-	-	EP300-BCORL1	-		0
EP004	PF	1	M	1	na	na	na	0	anaplastic ependymoma (G3)	anaplastic ependymoma (G3)	PFA	ependymoma, posterior fossa group A	0.99	3	0	1	0	local 50.4	1	1	-	124	1	124		3.714	0	10.6	0	0	wt							-	-				-		1	training	67.4	46.44	29.06
EP006	PF	2	M	1	na	na	na			anaplastic ependymoma (G3)	PFA	control tissue, inflammatory tumor microenvironment	0.86	3			0			1	-	52	1	52		2.71838	0	10.6	0	0	wt							-	-				-		1	validation	34.74	27.93	31.91
EP007	PF	3	F	1	na	na	na		ependymoma (G2)	anaplastic ependymoma (G3)	PFA	ependymoma, posterior fossa group A	0.99	3		1	0	0	0	0	1	9	0	35		2.68633	0	12.4	0	0	wt							-	-				-		1	validation	69.43	64.72	58.1
EP008	PF	3	F		na	na	na		ependymoma (G2) 2nd recurrence	anaplastic ependymoma (G3)	PFA	ependymoma, posterior fossa group A	0.99	3			1								recurrence of EP7	6.88356	723.983	26	0	0	wt							-	-				-		0	validation	89.24	78.89	84.8
EP009	PF	1	M	1	na	na	na	0	anaplastic ependymoma (G3)	anaplastic ependymoma (G3)	PFA	ependymoma, posterior fossa group A	0.99	3	0	0	0	local 30	1	1	-	166	1	166		7.78095	0	18.6	0	3.7	wt							-	-				-		1	validation	65.42	53.72	20.27
EP010	SP	65	M	1	na	na	na	na	ependymoma (G2)	ependymoma (G2)	PFB	ependymoma, spinal	0.99	2	0	1	0	0	0	1	-	129	1	129		0.52916	0	0	6.42857	0	wt							-	-				-		0
EP011	SP	23	M	1	na	na	na	na	myxopapillary ependymoma	myxopapillary ependymoma	PFB	pituitary adenoma, TSH	0.93	1	0	0		local 50	0	1	-	109	1	109							wt	wt	wt	wt	wt	wt	wt	-	-				-		0
EP012	ST	3	F	1	3			na	anaplastic ependymoma (G3) 3rd recurrence	high grade malignant tumor	Tumor with BCOR tandem duplication	CNS high grade neuroepithelial tumor with BCOR alteration	0.92							0	1	11	1	26			0				wt	wt	wt	wt	wt	wt	wt	-	-				+		0
EP013	PF	3	F	1	na	na	na	1	anaplastic ependymoma (G3)	anaplastic ependymoma (G3)	PFA	ependymoma, posterior fossa group A	0.99	3	0	1	0	local 60	1	0	1	4	0	28		3.22118	0	24.2	0	0	wt							-	-				-		1	training	60.53	67.65	48.67
EP014	SP	68	M	1	na	na	na	na	ependymoma (G2)	ependymoma (G2)	PFB	ependymoma, spinal	0.99	2			0			1	-	32	1	32		1.00889	0	4.308	8.9	0	wt							-	-				-		0
EP015	ST	5	M	1	3	0	1	na	anaplastic ependymoma (G3)	anaplastic ependymoma (G3)	RELA-ST	ependymoma, RELA fusion	0.99	3	0	1	0	local 59.4	0	1	1	81	1	86		6.71655	133.958	56.4	1.42857	0	wt							-	-	+	-	C11orf95-RELA (exon9)	-		0
EP016	PF	17	F	1	na	na	na	1	anaplastic ependymoma (G3)	anaplastic ependymoma (G3)	PFA	ependymoma, posterior fossa group A	0.94	3	0	0	0	local 59.4	0	0	2	7	0	14		1.71407	272.527	47.5	4.4	0	wt												-		1	validation	65.66	72.27	68.34
EP017	PF	2	F	1	na	na	na	1	anaplastic ependymoma (G3)	anaplastic ependymoma (G3)	PFA	ependymoma, posterior fossa group A	0.97	3	0	0	0	local 59.4	0	0	1	5	0	13		8.05816	0	11.2	0	0	wt							-	-				-		1	validation	55.74	44.3	34.25
EP018	SP	76	F	1	na	na	na	na	ependymoma (G2)	ependymoma (G2)	PFB	ependymoma, spinal	0.99	2	0	1	0	local 50	0	1	-	63	1	63		0.0969362	0	3.4	2	0	wt							-	-				-		0
EP019	ST	1	F	1	3	0	1	na	anaplastic ependymoma (G3)	anaplastic ependymoma (G3)	RELA-ST	ependymoma, RELA fusion	0.99	3	0	1	0	local 54	0	1	-	74	1	74		12.9495	2533.44	27.4	0	0	wt							+(FUS1)	-	+	not determined		-		0
EP020	ST	63	F	1	1	1	0	na	anaplastic ependymoma (G3)	anaplastic ependymoma (G3)	RELA-ST	ependymoma, RELA fusion	0.99	3	0	1	0	local 60	0	0	2	25	1	67		5.8212	1763.73	50	0	0	wt							+(FUS4)	+(FUS3)	not determined	not determined		-		0
EP021	SP	57	M	1	na	na	na	na	ependymoma (G2)	ependymoma (G2)	PFB	ependymoma, spinal	0.99	2	0	1	0	0	0	1	-	59	1	59		0.681521	0	12.8	0	0	wt							-	-				-		0
EP022	SP	61	F	1	na	na	na	na	ependymoma (G2)	ependymoma (G2)	PFB	ependymoma, spinal	0.99	2	0	1	0	0	0	1	-	48	1	48		0.247622	0	3.4	6	0	wt							-	-				-		0
EP023	PF	1	M	1	na	na	na	0	anaplastic ependymoma (G3)	anaplastic ependymoma (G3)	PFA	ependymoma, posterior fossa group A	0.99	3	0	1	0	local 54	0	0	2	37	0	37		2.45919	0	25.4	0	0	wt							-	-				-		0	validation	69.1	73.47	31.84
EP024	ST	3	M	1	3	0	1	na	anaplastic ependymoma (G3)	anaplastic ependymoma (G3)	RELA-ST	ependymoma, RELA fusion	0.99	3	0	1	0	local 59.4	1	1	-	44	1	44		28.0032	179302	27	0	0	wt							+(FUS1)	+(FUS2)	not determined	not determined		-		0
EP025	PF	1	F	1	na	na	na	1	anaplastic ependymoma (G3)	anaplastic ependymoma (G3)	PFA	ependymoma, posterior fossa group A	0.99	3	1	0	0	0	1	0	1	4	0	19		2.12099	0	9.8	5.71429	0	wt							-	-				-		1	training	53.16	57.38	41.08
EP026	ST	21	M	1	4	1	0	na	anaplastic ependymoma (G3) 2nd recurrence	metastatic anaplastic ependymoma(G3)	RELA-ST	ependymoma, RELA fusion	0.97	3		1	1	local 54	1	0	3	22	1	57	lung metastatic relapse	66.6233	0	77.2	20	0	wt							+(FUS1)	-		not determined	C11orf95-RELA	-		0
EP029	PF	6	F	1	na	na	na	1	ependymoma (G2)	anaplastic ependymoma (G3)	PFA	ependymoma, posterior fossa group A	0.99	3			1								2nd recurrence			38.752	7.6	0	wt												-		0	validation	70.3	72.85	65.29
EP030	PF	6	F	1	na	na	na	1	anaplastic ependymoma (G3)	anaplastic ependymoma (G3)	PFA	ependymoma, posterior fossa group A	0.77	3			1								3rd recurrence, same case with EP29			43.936	4.5		wt														0	validation	41.85	61.76	45.4
EP031	PF	5	M	1	na	na	na	0	ependymoma (G2)	anaplastic ependymoma (G3)	PFA	ependymoma, posterior fossa group A	0.99	3	0	0	0	local 50	0	1	-	140	1	140				28.238	0		wt												-		0
EP032	ST	56	M	1	2			na	anaplastic ependymoma (G3)	anaplastic ependymoma (G3)	ST	glioblastoma, IDH wildtype, subclass RTK II	0.51	3	0	1	0	local 60	1	0	1	7	0	19				40.782	0	0	C228T	wt	wt	wt	wt	wt	wt			-	-		-		0
EP033	ST	2	M	1	3			na	anaplastic ependymoma (G3)	anaplastic ependymoma (G3)	RELA-ST	ependymoma, RELA fusion	0.99	3	0	0	0			1	-	0	0	0				54.044	2.3	0	wt	wt	wt	wt	wt	wt	wt			-	-		-		0
EP034	PF	25	F	1	na	na	na	0	ependymoma (G2)	ependymoma (G2)	PFB	ependymoma, posterior fossa group B	0.99	2	0	0	0	posterior fossa50Gy+cervical spine 30Gy	0	1	-	101	1	101		2.38867	0	2.6	0	0	wt							-	-				-		1	validation	8.68	5.2	4.34
EP035	PF	24	F	1	na	na	na	1	anaplastic ependymoma (G3)	anaplastic ependymoma (G3)	PFA	ependymoma, posterior fossa group A	0.98	3	0	0	0	0	0	1	-	0	0	0		1.79046	0	25.8	0	0	wt							-	-				-		1	validation	76.09	79.01	45.36
EP036	ST	23	M	1	1	1	1	na	anaplastic ependymoma (G3)	anaplastic ependymoma (G3)	RELA-ST	ependymoma, RELA fusion	0.99	3	0	1	0	local 60	0	1	1	23	1	30				33.062	0	0	wt									+	-		-		0
EP037	ST	4	F	1	4	1	0	na	ependymoma (G2)	ependymoma (G2)	ST	No matching methylation classes with calibrated score >= 0.3	na	2	0	1	0	0	0	1	-	109	1	109							wt	wt	wt	wt	wt	wt	wt			-	-		-		0
EP038	PF	3	M	1	na	na	na	0	anaplastic ependymoma (G3)	anaplastic ependymoma (G3)	PFA	ependymoma, posterior fossa group A	0.83	3	0	1	0	local 52.8	0	1	-	134	1	134				27.802	4														-		0
EP040	PF	63	M	1	na	na	na		ependymoma (G2)	ependymoma (G2)	PFB	No matching methylation classes with calibrated score >= 0.3	na	2	0	0	0	local 54	0	1	-	139	1	139		0.352375	0	10.4	13	0	wt												-		1	validation	34.23	18.08	5.23
EP041	ST	32	M	1	3			na	anaplastic ependymoma (G3)	anaplastic ependymoma (G3)	RELA-ST	ependymoma, RELA fusion	0.99	3	0	1	0	local 72Gy AHF	0	1	-	143	1	143		21.7998	8151.11	87.094	32.8	0	wt							+(FUS1)	-				-		0
EP042	ST	13	M	1				na	anaplastic ependymoma (G3)	glioblstoma (G4)	Glioblastoma with H3F3A G34R mutation	glioblastoma, IDH wildtype, H3.3 G34 mutant	0.99		0	1	0	local 72Gy AHF	1	0	2	4	0	11							wt	wt	wt	wt	G34R	wt	wt	-	-				-		0
EP043	ST	1	M	1	1			na	anaplastic ependymoma (G3)	anaplastic ependymoma (G3)	RELA-ST	ependymoma, RELA fusion	0.99	3	0	1	0	0	1	1	-	2	0	2		43.2348	7959.74	40.66	0.7	0	wt							+ (FUS1)	-				-		0
EP044	ST	41	M	1				na	anaplastic ependymoma (G3)	high grade glioma	High grade glioma	glioblastoma, IDH wildtype, subclass mesenchymal	0.22		0	1	0	CSI 30+local 30	1	1	-	53	1	53							wt	wt	wt	wt	wt	wt	wt						-		0
EP046	PF	41	F	1	na	na	na		ependymoma (G2)	ependymoma (G2)	PFB	ependymoma, posterior fossa group B	0.99	2	0	0	0	local 54	0	0	1	59	1	110		1.14015	0	9.478	0	0	wt							-	-				-		1	training	11.13	4.39	4.55
EP048	PF	39	M	1	na	na	na	0	ependymoma (G2)	ependymoma (G2)	PFB	ependymoma, posterior fossa group B	0.99	2	0	0	0	0	0	0	1	12	1	179		5.33203	0	32.004	8.2	0	wt							-	-				-		1	validation	7.87	13.06	3.97
EP049	PF	10	M	1	na	na	na	0	ependymoma (G2)	ependymoma (G2)	PFB	ependymoma, posterior fossa group B	0.95	2	0	1	0	0	0	0	1	64	1	64		2.37047	0	2.486	0	0	wt							-	-				-		1	validation	8.93	3.84	5.3
EP050	ST	45	M	1	6	0	0	na	ependymoma (G2)	ependymoma (G2)	ST with TERT mutation	No matching methylation classes with calibrated score >= 0.3	na	2	0	1	0	0	0	1	-	10	1	10		0.813232	707.12	5.74	0	0	C228T	wt	wt	wt	wt	wt	wt	-	-			no fusion	-		0
EP051	PF	22	F	1	na	na	na	0	ependymoma (G2)	ependymoma (G2)	PFB	ependymoma, posterior fossa group B	0.99	2	0	0	0	0	0	0	1	2	1	72		4.37449	80.7027	8.894	4.02143	0	wt							-	-						1	training	9.29	5.71	3.84
EP052	SP	68	F	1	na	na	na	na	ependymoma (G2)	ependymoma (G2)	PFB	ependymoma, spinal	0.99	2	0	1	0	0	0	1	-	80	1	80		0.233241	0	5.788	5.82	0	wt							-	-				-		0
EP053	SP	36	M	1	na	na	na	na	papillary ependymoma (G2)	ependymoma (G2)	PFB	plexus tumor, subclass adult	0.99	2	0	0	0	0	0	1	-	73	1	73		0.49697	0	2.5	3.00571	0	wt							-	-				-		0
EP054	PF	32	F	1	na	na	na	0	ependymoma (G2)	low grade glioma	Low grade glioma	low grade glioma, rosette forming glioneuronal tumor	0.33		0	0	0	0	1	1	-	63	1	63							wt	wt	wt	wt	wt	wt	wt	-	-				-	-	0
EP055	PF	24	M	1	na	na	na	0	ependymoma (G2)	ependymoma (G2)	PFB	ependymoma, posterior fossa group B	0.99	2	0	0	0	local 54	0	1	-	18	1	18		524.453	0	3.384	0	0	wt							-	-				-		1	validation	6.5	1.46	3.18
EP056	ST	25	F	1				na	anaplastic ependymoma (G3)	glioblstoma (G4)	Glioblastoma with H3F3A K27M mutation	diffuse midline glioma H3 K27M mutant	0.99		0	0	0	CSI 30+local 30	1	1	-	66	1	66							wt	wt	wt	wt	K27M	wt	wt	-	-				-		0
EP057	ST	22	M	1	4			na	ependymoma (G2)	ependymoma (G2)	ST with FOXO1-STK24 fusion	ependymoma, posterior fossa group B	0.44	2	0	1	0	0	0	1	-	61	1	61		0.845453	0	9.946	0	0	wt	wt	wt	wt	wt	wt	wt	-	-			FOXO1-STK24	-		0
EP059	PF	4	M	1	na	na	na		anaplastic ependymoma (G3) recurrence	anaplastic ependymoma (G3)	PFA	ependymoma, posterior fossa group A	0.99	3	0	0	1	CSI 24+local 30	0	0	1	35	0	35		0.0139797	0	13.114	0	0	wt							-	-				-		0	validation	65.19	62.9	50.27
EP060	PF	1	M	1	na	na	na		anaplastic ependymoma (G3) recurrence	anaplastic ependymoma (G3)	PFA	ependymoma, posterior fossa group A	0.99	3	0	1	1	0	1	0	1	13	1	80		0.813003	0	26.552	0	0	wt							-	-				-		1	training	66.21	39.13	41.45
EP062	PF	6	F	1	na	na	na	0	anaplastic ependymoma (G3)	high grade glioma	High grade glioma	ependymoma, posterior fossa group A	0.82		0	1		0	0	0	1	78	1	126							wt	wt	wt	wt	wt	wt	wt								0
EP063	ST	13	F	1	4	0	1	na	anaplastic ependymoma (G3)（partly clear cell）	anaplastic ependymoma (G3)	RELA-ST	ependymoma, RELA fusion	0.99	3	0	1	0	local 60	0	1	-	41	1	41				55.642	0		wt									+	-		-		0
EP064	PF	6	F	1	na	na	na	0	anaplastic ependymoma (G3)	ependymoma (G2)	PFA	ependymoma, posterior fossa group A	0.99	2	0	0	0	local 50.4	0	0	1	5	0	30				12.702	0		wt												-		0	training	44.33	43.33	66.03
EP065	PF	5	M	1	na	na	na	0	ependymoma (G2)	ependymoma (G2)	PFA	ependymoma, posterior fossa group A	0.97	2	0	0	0	local 54	0	1	-	16	1	16		0.109578	0	26.156	1.98857	0	wt							-	-				-		0	validation	47.8	54.44	59.91
EP067	PF	1	F	1	na	na	na		ependymoma (G2)	anaplastic ependymoma (G3)	PFA	ependymoma, posterior fossa group A	0.97	3	0	0	0	0	0	0	1	14	1	15		2.79936	0	10.928	3	3.5	wt							-	-				-		0	training	74.03	62.9	22.51
EP068	PF	6	M	1	na	na	na	0	anaplastic ependymoma (G3)	anaplastic ependymoma (G3)	PFA	ependymoma, posterior fossa group A	0.98	3	1	0	0	posterior fossa 54	0	1	1	3	1	24		4.36036	216.388	31.412	0	0	wt							-	-				-		0	training	89.34	80.34	71.04
EP069	PF	2	F		na	na	na		ependymoma (G2)	anaplastic ependymoma (G3)	PFA	ependymoma, posterior fossa group A	0.97	3	0		0			1	-	34	0	34		7.37139	0	15.86	0	0	wt							-	-				-		0	validation	64.46	59.13	55.74
EP070	PF	7	M	1	na	na	na		ependymoma (G2)	anaplastic ependymoma (G3)	PFA	ependymoma, posterior fossa group A	0.99	3	0	0	1	0	0	0	2	80	0	115				30.608	0	0	wt														0	validation	75.4	48.1	86.7
EP071	PF	61	F	1	na	na	na		ependymoma (G2)	ependymoma (G2)	PFB	ependymoma, posterior fossa group B	0.97	2	0	1	0	0	0	0	1	50	1	219				11.176	8.91143	0	wt														0	validation	8.51	6.14	4.74
EP072	ST	12	F	1	1			na	ependymoma (G2)	anaplastic ependymoma (G3)	RELA-ST	ependymoma, RELA fusion	0.99	3	0	1	0	local 50	0	0	2	14	0	96			5240.35	43.066	0	0	wt							+(FUS1)	-				-		0
EP073	ST	13	M	1	2	1	1	na	anaplastic ependymoma (G3)	anaplastic ependymoma (G3)	RELA-ST	ependymoma, RELA fusion	0.99	3	0	0	0	local 60	1	1	-	108	1	108		3.24605	391.78	21.594	0	0	wt							+(FUS4)	-	+	-	C11orf95-RELA	-		0
EP074	PF	63	F	1	na	na	na	1	anaplastic ependymoma (G3)	anaplastic ependymoma (G3)	PFA	No matching methylation classes with calibrated score >= 0.3	na	3		0	1	local 60	1	0	1	7	0	52		6.48179	0	87.516	76.1829	32.2	wt							-	-				-		0	validation	71.3533	87.63	73.8
EP075	PF	39	F	1	na	na	na	0	ependymoma (G2)	ependymoma (G2)	PFB	ependymoma, posterior fossa group B	0.99	2	0	0	0	local 54	0	1	-	83	1	83		0.25767	0	23.034	0.575714	0	wt							-	-				-		0	validation	8.12667	31.77	3.9
EP076	PF	28	F	1	na	na	na	0	ependymoma (G2)	ependymoma (G2)	PFB	ependymoma, posterior fossa group B	0.97	2	0	1	0	0	0	1	-	60	1	60		0	0	3.288	0.994286	0	wt							-	-				-		1	training	13.03	1.03	7.63
EP077	ST	37	M	1	1			na	anaplastic ependymoma (G3)	anaplastic ependymoma (G3)	RELA-ST	ependymoma, RELA fusion	0.99	3	0	1	0	local 54	1	1	-	32	1	32		3.81342	151.889	78.912	5.27857	0	wt							+(FUS1)	-	+	-	C11orf95-RELA	-		0
EP079	PF	6	F	1	na	na	na	0	anaplastic ependymoma (G3) recurrence	anaplastic ependymoma (G3)	PFA	ependymoma, posterior fossa group A	0.51	3			1								recurrence of EP64	1.20874	0	49.708	6.23571	0	wt							-	-				-		0	validation	48.73	51.02	70
EP081	PF	0	M	1	na	na	na		anaplastic ependymoma (G3)	AT/RT	AT/RT	atypical teratoid/rhabdoid tumor, subclass TYR	0.42			0	1	0	1	0	2	2	0	10		0.510871	0	2.942	0	0	wt	wt	wt	wt	wt	wt	wt						-		0
EP082	SP	36	F	1	na	na	na	na	ependymoma (G2)	ependymoma (G2)	PFB	ependymoma, spinal	0.99	2		1	0	0	0	1	-	0	1	0		0.661478	17.6415	2.39	0.922857	0	wt							-	-				-		0
EP083	PF	65	F	1	na	na	na		ependymoma (G2)	ependymoma (G2)	PFB	ependymoma, posterior fossa group B	0.99	2		1	0	0	0	1	-	0	1	0		2.13573	0	26.018	1.86286	0	wt							-	-				-		1
EP084	ST	76	F	1	2		1	na	malignant ependymoma (G3)	glioblstoma (G4)	Glioblastoma	glioblastoma, IDH wildtype, subclass midline	0.99			1	0	local 54	0	1	-	2	1	2		11.1408	0	35.574	55.3029	0	wt	wt	wt	wt	wt	wt	wt	-	-				-		0
EP086	PF	3	F	1	na	na	na		ependymoma with anaplastic features (G3)	anaplastic ependymoma (G3)	PFB	ependymoma, myxopapillary	0.99	3		0	0	0	1	1	-	9	1	9		5.97862	0	5.182	0	0	C228T												-		0
EP088	ST			1				na	ependymoma (G2)	pilocytic astrocytoma	Pilocytic astrocytoma	ependymoma, spinal	0.99			0	0	0	0	1	-	110	1	110		1.23524	0	2.842	4.66714	0	wt	wt	wt	wt	wt	wt	wt	-	-				-	-	0
EP089	SP	59	F	1	na	na	na	na	ependymoma (G2)	ependymoma (G2)	PFB	ependymoma, spinal	0.99	2		1	0	0	0	1	-	1	1	1		1.17599	0	1.322	6.37857	0	wt							-	-				-		0
EP090	PF	11	M	1	na	na	na	1	ependymoma (G2)	anaplastic ependymoma (G3)	PFA	ependymoma, posterior fossa group A	0.98	3		0	0	local 50	0	1	-	1	1	1		2.22176	2065.65	35.918	0	0	wt							-	-				-		0	validation	68.53	76.99	13.23
EP091	PF	3	F	1	na	na	na	1	anaplastic ependymoma (G3)	anaplastic ependymoma (G3)	PFA	ependymoma, posterior fossa group A	0.99	3		0	1	0	1	1	-	127	1	127		4.96608	37.7559	41.938	0	0	wt												-		0	training	66.1533	48.22	78.41
EP092	ST	2	M	1	3			na	anaplastic ependymoma (G3)	anaplastic ependymoma (G3)	ST	No matching methylation classes with calibrated score >= 0.3	nd	3		1	0	0	1	1	-	10	1	10		0.980205	0	0	0	0	wt	wt	wt	wt	wt	wt	wt	-	-	-	-	no fusion	-		0
EP093	ST	11	F	1	1			na	anaplastic ependymoma (G3)	anaplastic ependymoma (G3)	RELA-ST	ependymoma, RELA fusion	0.99	3		1	0	local 54	1	1	-	42	1	42		2.88881	1860.78	67.13	0	0	wt							+	-		-		-		0
EP095	PF	22	M	1	na	na	na		anaplastic ependymoma (G3)	anaplastic ependymoma (G3)	PFA	ependymoma, posterior fossa group A	0.99	3		0	0	local 50	0	0	2	19	1	21		1.00689	0	31.734	0	0	wt							-	-				-		0	training	75.48	74.27	86.14
EP096	PF	2	M	1	na	na	na	1	anaplastic ependymoma (G3)	anaplastic ependymoma (G3)	PFB	pituitary adenoma, ACTH	0.99	3		0	0	0	1	1	-	14	1	14		0.238724	0	1.616	1.13286	0	wt							-	-				-		0	validation	3.87667	17.12	3.77
EP097	ST	60	F	1	0	0		na	subependymoma	ependymoma (G2)	ST	ependymoma, posterior fossa group A	0.99	2		0	0	0	0	1	-	13	1	13		3.24825	0	9.89	0	0	wt	wt	wt	wt	wt	wt	wt	-	-	-	-	no fusion	-		0
EP098	PF	53	M	1	na	na	na	0	ependymoma (G2)	ependymoma (G2)	PFB	ependymoma, posterior fossa group B	0.99	2	0	0	0	Radiation therapy	0	1	-	91	0	91		0.314053	0	17.826	1.87714	0	wt							-	-				-		0	training	6.48	13.61	4.58
EP099	ST	6	M	1	1	1	0	na	anaplastic ependymoma (G3)	anaplastic ependymoma (G3)	RELA-ST	ependymoma, RELA fusion	0.99	3	0	1	0	0	0	0	1	24	1	106		12.5881	16319.4	57.874	0	0	wt							+	-			C11orf95-RELA	-		0
EP100	PF	1	M	1	na	na	na	0	anaplastic ependymoma (G3)	anaplastic ependymoma (G3)	PFA	ependymoma, posterior fossa group A	0.99	3	0	0	0	0	1	0	1	10	1	132		0.9998	82.0647	2.976	0	0	wt							-	-				-		0	validation	51.7567	59.85	10.39
EP101	PF	1	F	1	na	na	na	1	anaplastic ependymoma (G3)	anaplastic ependymoma (G3)	PFA	ependymoma, posterior fossa group A	0.99	3	0	0	0	local 54	1	0	1	13	0	29		1.0208	2.87447	27.958	0	0	wt							-	-				-		0	training	92.0333	87.23	71.71
EP103	PF	8	F		na	na	na		ependymoma with focal anaplastic ependymoma (G3)	ependymoma (G2)	PFA	ependymoma, posterior fossa group A	0.99	2			0									0.5249	0	11.946	2.49286	0	wt							-	-				-		0	validation	65.07	71.13	61.3
EP104	PF	8	F		na	na	na		ependymoma with focal anaplastic ependymoma (G3)	ependymoma (G2)	PFA	ependymoma, posterior fossa group A	0.99	2			1								recurrence of EP103	0.163981	0	31.794	0	0	wt							-	-				-		0	validation	60.99	67.27	62.59
EP105	PF	4	M	1	na	na	na	0	ependymoma (G2)	anaplastic ependymoma (G3)	PFA	ependymoma, posterior fossa group A	0.98	3	0	1	0	local 54	1	1	-	10	1	10		0.483808	29.3228	15.308	0	0	wt							-	-				-		0	training	86.91	76.14	88.12
EP106	PF	11	F	1	na	na	na	1		anaplastic ependymoma (G3)	PFA	ependymoma, posterior fossa group A	0.99	3	0	0	0	local 54	0	1	-	13	1	13		0.837275	33.2997	50.858	1.1	0	wt							-	-				-		0
EP107	PF	12	F	1	na	na	na	1		ependymoma (G2)	PFA	ependymoma, posterior fossa group A	0.97	2	0	1	0	posterior fossa 50.4	0	1	-	7	1	7		0.854752	0	48.278	5.1	0	wt							-	-				-		0	validation	64.0467	53.85	78.87
EP108	PF	6	M	1	na	na	na	0	anaplastic ependymoma (G3)	anaplastic ependymoma (G3)	PFA	ependymoma, posterior fossa group A	0.98	3	0	0	1	local 54	0	0	3	20	1	55		1.6883	279.322	67.388	2.9	0	wt							-	-				-		0	validation	77.41	77.03	30.24
EP109	PF	12	M	1	na	na	na	0	anaplastic ependymoma (G3)	anaplastic ependymoma (G3)	PFA	ependymoma, posterior fossa group A	0.99	3	1	1	1	local 50.4	1	0	3	79	1	91		0.00817768	582.556	29.59			wt												-		0	training	82.4633	72.97	73.62
EP110	PF	3	F	1	na	na	na	1	ependymoma (G2)	anaplastic ependymoma (G3)	PFA	ependymoma, posterior fossa group A	0.99	3	0	0	0	0	0	0	1	3	1	5		1.76387	0	26	0	0													-		0	validation	90.8233	56.24	47.89
EP111	ST	25	M	1	1	1	0	na	anaplastic ependymoma (G3)	anaplastic ependymoma (G3)	RELA-ST	na	na	3	0	1	1								recurrence of EP36															+	-				0
EP113	PF	7	M		na	na	na		anaplastic ependymoma (G3)	anaplastic ependymoma (G3)	PFA	ependymoma, posterior fossa group A	0.99	3			0									1.77356	21.6975	52.846	11.4		wt												-		0	validation	83.2667	66.59	56.46
EP114	SP	40	M		na	na	na	na		anaplastic ependymoma (G3)	PFA	No matching methylation classes with calibrated score >= 0.3	na	3	1		0									1.04416	27.7587	10.87	0	0	wt												-		0
EP115	ST	37	M	1				na	anaplastic ependymoma (G3)	anaplastic ependymoma (G3)	RELA-ST	ependymoma, RELA fusion	0.99	3	0	1	0						1			2.57416	1680.21	34.52	0	0	wt							-	+(FUS2)				-		0
EP116	ST	3	M		1			na		anaplastic ependymoma (G3)	ST with BCOR tandem duplication	CNS high grade neuroepithelial tumor with BCOR alteration	0.99	3	0		0									28.2912	658.191	13.19	0	0	wt	wt	wt	wt	wt	wt	wt						+		0
EP117	ST	11	F	1	0	0	0	na	ependymoma (G2)	anaplastic ependymoma (G3)	YAP1-ST	na	na	3	0	1	0	0	0	0	1	9	1	30							wt	wt	wt	wt	wt	wt	wt			not determined	+		-		0
EP120	PF	3	F	1	na	na	na	0	ependymoma (G2)	ependymoma (G2)	PFA	ependymoma, posterior fossa group A	0.99	2	0	1	0	local 55.8	1	1	-	109	1	109		0.164517	206.814	17.3	0	0	wt												-		0	validation	78.0667	62.46	54.8
EP121	SP	11	F	1				na	ependymoma (G2), NF2	ependymoma (G2)	PFB	ependymoma, spinal	0.99	2	0	1	0	0	0	1	-	114	1	114		0.227691	20.1756	1.01	0	0	wt												-		0
EP122	PF	11	F	1	na	na	na	0	anaplastic ependymoma (G3)	anaplastic ependymoma (G3)	PFB	ependymoma, posterior fossa group B	0.99	3	0	0	0	local 59.4 (IMRT)	0	1	-	71	1	71		0.852673	69.5359	2.5	0	0	wt												-		1	validation	1.83	1.37	3.64
EP123	PF	4	M	1	na	na	na	1	anaplastic ependymoma (G3)	anaplastic ependymoma (G3)	PFA	ependymoma, posterior fossa group A	0.99	3	0	1	0	local 59.4 (proton)	0	0	1	17	0	55		0.625155	73.6797	46.22	0	0	wt												-		0	training	87.0467	72.01	77.29
EP124	PF	0	M	1	na	na	na	1	anaplastic ependymoma (G3)	anaplastic ependymoma (G3)	PFA	ependymoma, posterior fossa group A	0.99	3	0	0	0	0	1	0	1	10	0	43		1.32769	70.1074	11.34	0	0	wt												-		0	validation	61.77	71.37	10.52
EP125	ST	3	F	1	1	0	1	na	anaplastic ependymoma (G3)	high grade malignant tumor	ST	CNS neuroblastoma with FOXR2 activation	0.99	3	1	0	0	local 21.6+whole brain 18	1	1	-	127	1	127		0.513486	176.621	5.31	0	0	wt	wt	wt	wt	wt	wt	wt	-	-	-	-		-		0
EP126	ST	2	F	1	1	0	0	na	ependymoma (G2)	anaplastic ependymoma (G3)	RELA-ST	ependymoma, RELA fusion	0.99	3	0	1	0	0	0	0	1	44	1	122		5.42962	4756.07	36.72	0	0	wt							+	-	+	-		-		0
EP127	PF	1	F	1	na	na	na	0	ependymoma (G2) recurrence	anaplastic ependymoma (G3)	PFA	ependymoma, posterior fossa group A	0.99	3	0	0	1	0	1	0	1	19	0	40		0.071505	457.291	26.29	0	0	wt												-		0
EP128	PF	2	M	1	na	na	na	0	ependymoma (G2) recurrence	ependymoma (G2)	PFA	ependymoma, posterior fossa group A	0.98	2	0	0	1	local 50	1	0	1	89	1	156		7.32088	6010.24	67.66	0		wt												-		0	validation	73.36	68.44	86.29
EP129	PF	1	M	1	na	na	na	1	ependymoma (G2)	anaplastic ependymoma (G3)	PFA	ependymoma, posterior fossa group A	0.99	3	1	0	0	0	1	0	1	28	0	49		0.434119	155.581	15.16	0	0	wt												-		0	validation	61.6	67.32	5.87
EP130	ST	5	M	1				na	anaplastic ependymoma (G3) recurrence	glioblstoma (G4)	Glioblastoma	diffuse midline glioma H3 K27M mutant	0.64				1								recurrence of EP15	1.23877	68.1759	23.6	0	0	wt	wt	wt	wt	wt	wt	wt	-	-	-	-	no fusion	-		0
EP131	ST	23	F	1	4	1	0	na	ependymoma (G2)	anaplastic ependymoma (G3)	RELA-ST	ependymoma, RELA fusion	0.99	3	0		0	0	0	1	-	8	1	8		0.757613	384.716	57.03	3.9	0	wt							+(FUS1)	+(FUS2)	not determined	-		-		0
[truncated: 48 more columns]

## Sheet: SickKids
Supplementary Table 3b List of cases (SickKids cohort)
EPT.No	Subgroup	CRIP1	LBX2	DRD4
EPT1	PFA	46.01	70.49	11.71
EPT2	PFA	40.2	27.09	8.25
EPT3	PFA	37.47	38.97	8.78
EPT4	PFA	45.82	70.66	45.08
EPT5	PFA	76.71	69.01	21.85
EPT6	PFA	53.13	48.82	32.59
EPT7	PFA	73.11	59.7	12.93
EPT8	PFA	59.83	53.31	39.02
EPT9	PFA	65.84	77.08	26.83
EPT10	PFA	65.83	22.17	68.65
EPT11	PFA	63.19	57.99	59.96
EPT12	PFA	68.65	35.08	43.02
EPT13	PFA	37.27	46.71	74.69
EPT14	PFA	75.03	61.07	46.67
EPT15	PFA	88.9	66.92	55.96
EPT16	PFA	75.11	73.12	36.22
EPT17	PFA	41.83	28.92	42.26
EPT18	PFA	74.97	57.28	52.84
EPT19	PFA	85.09	67.14	9.38
EPT20	PFA	95.33	57.99	41.89
EPT21	PFA	77.03	66.86	69.11
EPT22	PFA	97.27	35.92
EPT23	PFA	48.83	48.59	53.43
EPT24	PFA	89.12	49.23	38.4
EPT25	PFA	79.54	54	41.61
EPT26	PFA	57.01	59.52	28.27
EPT27	PFA	62.18	55.3	45.74
EPT28	PFA	64.84	31.49	47.39
EPT29	PFA	42.77	35.41	68.98
EPT30	PFA	80.4	65.97	78.74
EPT31	PFA	50.87	63.3	37.29
EPT32	PFA	9.66	24.95	3.14
EPT33	PFA	81.66	79.53	46.82
EPT34	PFA	56.78	63.86	12.05
EPT35	PFA	69.66	57.27	36.49
EPT36	PFA	26.16	1.91	66.77
EPT37	PFA	88.67	54.04	58.48
EPT38	PFA	73.19	62.81	28.56
EPT39	PFA	42.02	57.36	11.65
EPT40	PFA	81.75	68.45	31.03
EPT41	PFA	74.05	70.34	57.2
EPT42	PFA	60.32	73.13	68.29
EPT43	PFA	35.47	44.02	63.83
EPT44	PFA	68.59	62.29	70.46
EPT45	PFA	59.17	38.82	75.45
EPT46	PFA	44.3	31.47	71.51
EPT47	PFA	73.94	37.66	72.54
EPT48	PFA	63.99	49.06	68.54
EPT49	PFA	32.93	80.53	92.28
EPT50	PFA	84.34	85.13	13.38
EPT51	PFB	7.35	2.48	3.6
EPT52	PFB	4.24	27.8	8.96
EPT53	PFB	5.39	5.31	4.46
EPT54	PFB	8.44	3.52	3.46
EPT55	PFB	2.55	9.92	3.16
EPT56	PFB	34.3	3.79	2.67
EPT57	PFB	10.6	29.35	5.19
EPT58	PFB	8.03	24.08	7.9
EPT59	PFB	5.44	4.08	2.3
EPT60	PFB	19.48	6.21	3.8
EPT61	PFB	2.66	4.36	3.09
EPT62	PFB	4.33	4.12	3.03
EPT63	PFB	7.54	5.24	4.87
EPT64	PFB	8.85	59.02	16.22
EPT65	PFB	6.62	3.41	3.49
EPT66	PFB	9.96	2.48	2.76
EPT67	PFB	7.95	10.53	2.96
EPT68	PFB	4.39	3.19	3.73
EPT69	PFB	6.99	5.09	3.58
EPT70	PFB	2.1	35.19	2.49
